# Supplementary material for: Bile Acids and Short-Chain Fatty Acids Are Modulated after Onion and Apple Consumption in Obese Zucker Rats
Source: Nutrients. 2023 Jul 5;15(13):3035. doi: 10.3390/nu15133035 (PMC10347221; doi:10.3390/nu15133035)
Supplement: Supplementary file 1 [file nutrients-15-03035-s001.zip]

Archive with 1 entries (1 files):
- nutrients-2472339-supplementary.pdf
